# Supplementary material for: Inner Ear Pharmacotherapy for Residual Hearing Preservation in Cochlear Implant Surgery: A Systematic Review
Source: Biomolecules. 2022 Mar 31;12(4):529. doi: 10.3390/biom12040529 (PMC9032072; doi:10.3390/biom12040529)
Supplement: Supplementary file 1 [file biomolecules-12-00529-s001.zip]

Archive with 3 entries (3 files):
- Material S1. Search Strategy.pdf
- Table S1 & Table S2.xlsx
- Table S3. Main study findings and limitations.xlsx
