# Supplementary material for: Inner Ear Pharmacotherapy for Residual Hearing Preservation in Cochlear Implant Surgery: A Systematic Review
Source: Biomolecules. 2022 Mar 31;12(4):529. doi: 10.3390/biom12040529 (PMC9032072; doi:10.3390/biom12040529)
Supplement: Supplementary file 1 [file biomolecules-12-00529-s001.zip › Table S1 & Table S2.xlsx]

## Sheet: Table S1
	Table S1. SYRCLE's tool for assessing risk of bias.
	Item	Type of bias	Domain	Description of domain	Review authors judgment
	1	Selection bias	Sequence generation	Describe the methods used, if any, to generate the allocation sequence in sufficient detail to allow an assessment whether it should produce comparable groups.	Was the allocation sequence adequately generated and applied?
	2	Selection bias	Baseline characteristics	Describe all the possible prognostic factors or animal characteristics, if any, that are compared in order to judge whether or not intervention and control groups were similar at the start of the experiment.	Were the groups similar at baseline or were they adjusted for confounders in the analysis?
	3	Selection bias	Allocation concealment	Describe the method used to conceal the allocation sequence in sufficient detail to determine whether intervention allocations could have been foreseen before or during enrolment.	Was the allocation adequately concealed?
	4	Performance bias	Random housing	Describe all measures used, if any, to house the animals randomly within the animal room.	Were the animals randomly housed during the experiment?
	5	Performance bias	Blinding	Describe all measures used, if any, to blind trial caregivers and researchers from knowing which intervention each animal received. Provide any information relating to whether the intended blinding was effective.	Were the caregivers and/or investigators blinded from knowledge which intervention each animal received during the experiment?
	6	Detection bias	Random outcome assessment	Describe whether or not animals were selected at random for outcome assessment, and which methods to select the animals, if any, were used.	Were animals selected at random for outcome assessment?
	7	Detection bias	Blinding	Describe all measures used, if any, to blind outcome assessors from knowing which intervention each animal received. Provide any information relating to whether the intended blinding was effective.	Was the outcome assessor blinded?
	8	Attrition bias	Incomplete outcome data	Describe the completeness of outcome data for each main outcome, including attrition and exclusions from the analysis. State whether attrition and exclusions were reported, the numbers in each intervention group (compared with total randomized animals), reasons for attrition or exclusions, and any re-inclusions in analyses for the review.	Were incomplete outcome data adequately addressed?
	9	Reporting bias	Selective outcome reporting	State how selective outcome reporting was examined and what was found.	Are reports of the study free of selective outcome reporting?
	10	Other	Other sources of bias	State any important concerns about bias not covered by other domains in the tool.	Was the study apparently free of other problems that could result in high risk of bias?

## Sheet: Table S2
	Table S2. Checklist for measuring study quality.
	Reporting
	1	Is the hypothesis/aim/objective of the study clearly described?
	2	Are the main outcomes clearly described in the Introduction or Methods section?
	3	Are the characteristics of the patients included in the study clearly described ?
	4	Are the interventions of interest clearly described?
	5	Are the distributions of principal confounders clearly described?
	6	Are the main findings of the study clearly described?
	7	Does the study provide estimates of the random variability for outcomes?
	8	Have all important adverse events that may be a consequence of the intervention been reported?
	9	Have the characteristics of patients lost to follow-up been described?
	10	Have actual probability values been reported for the main outcomes?
	External validity
	11	Were the subjects representative of the entire population from which they were recruited?
	12	Were those subjects who were prepared to participate representative of the entire population?
	13	Were the staff, places, and facilities where the patients were treated, representative of the treatment the majority of patients receive?
	Internal validity - bias
	14	Was an attempt made to blind study subjects to the intervention they have received?
	15	Was an attempt made to blind those measuring the main outcomes of the intervention?
	16	If any of the results of the study were based on “data dredging”, was this made clear?
	17	Is the time period between the intervention and outcome the same for cases and controls?
	18	Were the statistical tests used to assess the main outcomes appropriate?
	19	Was compliance with the interventions reliable?
	20	Were the main outcome measures used accurate (valid and reliable)?
	Internal validity - confounding (selection bias)
	21	Were the cases and controls recruited from the same population?
	22	Were the cases and controls recruited over the same period of time?
	23	Were study subjects randomised to intervention groups?
	24	Was the randomised intervention assignment concealed from both patients and health care staff?
	25	Was there adequate adjustment for confounding?
	26	Were losses of patients to follow-up taken into account?
	Power
	27	Did the study have sufficient power to detect a clinically important effect where the probability value for a difference being due to chance is less than 5%?
