# Supplementary material for: Inner Ear Pharmacotherapy for Residual Hearing Preservation in Cochlear Implant Surgery: A Systematic Review
Source: Biomolecules. 2022 Mar 31;12(4):529. doi: 10.3390/biom12040529 (PMC9032072; doi:10.3390/biom12040529)
Supplement: Supplementary file 1 [file biomolecules-12-00529-s001.zip › Table S3. Main study findings and limitations.xlsx]

## Sheet: Table S3
Author, Year	Summary of results observed in experimental groups	Limitations specific to study
Huang, 2007	• No significant effect observed	• Multiple experimental study groups of minimum 5 subjects • Single drug injection • Animal study, normal hearing at baseline
Braun, 2011	• With TRIAM significant lower CAP thresholds at 90 days*, not the case with DEX • No reduction in tissue growth	• Single drug injection • Animal study, normal hearing at baseline
Lyu, 2018	• Lower ABR threshold shifts at all frequencies measured* • Lower cochlear levels of IL-1β, IL-6, TNF-α and NOS2* • Better preservation of HCs* • Reduced ossification and fibrosis°	• Cochleostomy only • Single drug injection • Cytokine counting at day 1 and 3, tissue response assessed at 1 month • Animal study, normal hearing at baseline
Paasche, 2006	• Signigicant lower impedance (** at 10 days; * at 3 weeks)	• Experimental study group of 6 subjects • Single drug injection • Majority of patients with no residual hearing
Paasche, 2009	• Significant lower impedance at 3 months***, lower at 3 years°	• Experimental study group of 5 subjects • Single drug injection • Majority of patients with no residual hearing
Prenzler, 2018	• Signigicant lower impedance at 10 days*, effect lost at 3 weeks and thereafter	• Experimental study group of 5 subjects • Single drug injection • Patients without residual hearing
Eshraghi, 2007	• Initially higher ABR thresholds in the experimental group***; no difference at day 30	• Implant model: insertion and withdrawal of short 3mm electrode • Folluw-up period of 30 days • Animal study, normal hearing at baseline
Vivero, 2008	• No significant difference between experimental group and unoperated controls regarding ABR threshold and HC counting	• Implant model: insertion and withdrawal • HC counting in 3 cochleae per group • Folluw-up period of 30 days • Animal study, normal hearing at baseline
Scheper, 2017	• No significant effect on ABR thresholds or fibrosis • Synergistic effect of DEX + ES on SGN surival**	• Small study group sizes • Folluw-up period of 27 days in some groups • Animal study, deafened at baseline
Farhadi, 2013	• Reduced fibroblast*, macrophage*, and giant cell infiltration*** at day 3 • Reduction in lymphocyte****, macrophage infiltration* and capillary formation**** on day 13	• Folluw-up period of 13 days • Animal study, normal hearing at baseline
Liu, 2015	• Lower mean ABR thresholds at 6 months°, significant at 8-24kHz* • Greater recovery of DPOAE thresholds after surgery at 4-16kHz* • Lower inflammatory response°	• Histological analysis in 9 cochlea per group • Animal study, normal hearing at baseline
Douchement, 2015	• Lower ABR thresholds for DEX 1% and DEX 10% at 4-6 weeks (at 500Hz***, at 1kHz*, at 4kHz*** and at 16kHz****) • At 1 year, lower thresholds at 16kHz*, but higher thresholds at 500Hz**** and 1kHz*	• Smallest experimental group: 5 subjects • Animal study, normal hearing at baseline
Bas, 2016	• Significant lower ABR and CAP thresholds for DEX 1% and 10%***; not significant for DEX 0,1% • Lower impedance for DEX 10%*** • Protection of HCs at all concentrations*/**	• HC counting in 3 cochleae per group • Animal study, normal hearing at baseline
Astolfi, 2016	• ABR thresholds pre- and post-insertion not significantly different in DEX group; significantly different (worse) in controls* • Lower amount of tissue growth*	• Folluw-up period of 14 days • Animal study, normal hearing at baseline
Ahmadi, 2019	• No difference in ABR thresholds or impedance measures • No difference in tissue response	• Animal study, normal hearing at baseline
Stathopoulos, 2014	• No significant difference in threshold shift or fibrous tissue formation between groups • Significant correlation between threshold shift at 32kHz and SGN densities at lower basal turn*	• Multiple experimental study groups of minimum 6 subjects • Animal study, normal hearing at baseline
Wilk, 2016	• Signigificant lower impedance at basal contacts in DEX 1% and 10%**** • Significant reduction in connective tissue formation in DEX 10%* • Positive correlation between impedance and fibrous tissue growth (r = 0,37)* • Greater threshold shifts at 1 and 16kHz in DEX 10% vs DEX 0%*	• Animal study, normal hearing at baseline
Chambers, 2019	• No effect on ABR thresholds • Higher SGN survival rate*	• Experimental study group of 8 subjects • Animal study, normal hearing at baseline
Needham, 2020	• Higher monopolar impedance measures**** • Lower four-point impedance measures pre- stimulation**** • No significant effect on fibrous tissue formation	• Animal study, normal hearing at baseline
Briggs, 2020	• Significant lower impedance† (effect maintained for duration of observation)	• No randomisation of subjects (human study)
Eshraghi, 2006	• Significantly lower total and progressive ABR threshold and DPOAE changes ***/†	• Implant model: insertion and withdrawal • Folluw-up period of 7 days • Animal study, normal hearing at baseline
Ihler, 2014	• Significant effect on most frequencies compared to EIT-only***; no significant difference compared to EIT + AP	• Implant model: insertion and withdrawal of short 3mm electrode • Experimental study group of 5 subjects • Animal study, normal hearing at baseline
Kikkawa, 2014	• Signifcant effect on hearing preservation compard to non-coated electrodes*; temporary effect of hydrogel-coated electrodes* • No significant effect on histological findings in experimental group; hydrogel coating resulted in less fibrous tissue formation°	• Multiple experimental study groups of 5 subjects • Folluw-up period of 28 days • Animal study, normal hearing at baseline
Scheper, 2019	• No effect on impedance or extent of fibrosis • Increased SGN densities in deafened cochleae treated with coated electrodes*, more pronounced at basal region****	• Small study group sizes • Folluw-up period of 28 days • Animal study, both deafened and normal hearing at baseline
Bas, 2019	• Lower ABR thresholds (at 8kHz**, at 16kHz* and 32kHz***) • Greater impedance increase† • Larger number of SGNs*	• Small study group sizes • Folluw-up period of 28 days • Animal study, normal hearing at baseline
Choong, 2019	• No effect on ABR thresholds • In 'soft' array group, reduced tissue response*	• Single drug injection • Small study group sizes • Folluw-up period of 14 days • Animal study, normal hearing at baseline
Table S3. Main study findings and limitations Small study group size is defined as less than 10 subjects. °not significant, *: p < 0,05, **: p < 0,01; ***: p < 0,005, ****: p < 0,001, †: p < 0,0001 DEX: dexamethasone; TRIAM: triamcinolone; ABR: auditory brainstem response; CAP: compound action potential; HC: hair cell; DPOAE: distortion product otoacoustic emissions; SGN: spiral ganglion neuron; …
